# Supplementary material for: ﻿Loniceralanzhouensis (Caprifoliaceae), a new species from Gansu, Northwest China
Source: PhytoKeys. 2025 May 19;256:83–90. doi: 10.3897/phytokeys.256.142365 (PMC12107274; doi:10.3897/phytokeys.256.142365)
Supplement: XML Treatment for Lonicera lanzhouensis [file phytokeys.256.142365-treatment1.xml]

<!DOCTYPE tp:taxon-treatment
  PUBLIC "-//TaxonX//DTD Taxonomic Treatment Publishing DTD v0 20100105//EN" "tax-treatment-NSO.dtd">
<tp:taxon-treatment xmlns:tp="http://www.plazi.org/taxpub"><tp:treatment-meta><kwd-group><label>Taxon classification</label><kwd>
                <named-content content-type="kingdom">Plantae</named-content>
              </kwd><kwd>
                <named-content content-type="order">Dipsacales</named-content>
              </kwd><kwd>
                <named-content content-type="family">Caprifoliaceae</named-content>
              </kwd></kwd-group><mixed-citation publication-type="journal"><person-group><name><surname>Liu</surname><given-names>Shun</given-names></name><name><surname>Wang</surname><given-names>Yu-Jin</given-names></name></person-group><article-title>﻿<italic><tp:taxon-name><tp:taxon-name-part taxon-name-part-type="genus" reg="Lonicera">Lonicera</tp:taxon-name-part><tp:taxon-name-part taxon-name-part-type="species" reg="lanzhouensis">lanzhouensis</tp:taxon-name-part></tp:taxon-name></italic> (<tp:taxon-name><tp:taxon-name-part taxon-name-part-type="family">Caprifoliaceae</tp:taxon-name-part></tp:taxon-name>), a new species from Gansu, Northwest China</article-title><source>PhytoKeys</source><day>19</day><month>05</month><year>2025</year><volume>256</volume><fpage>83</fpage><lpage>90</lpage><pub-id pub-id-type="doi">10.3897/phytokeys.256.142365</pub-id></mixed-citation></tp:treatment-meta><tp:nomenclature><label>﻿</label><tp:taxon-name>
              <object-id xmlns:xlink="http://www.w3.org/1999/xlink" content-type="arpha" xlink:type="simple">2EC807E5-DA73-5213-A76F-7D8CF06E67A5</object-id>
              <tp:taxon-name-part taxon-name-part-type="genus" reg="Lonicera">Lonicera</tp:taxon-name-part>
              <tp:taxon-name-part taxon-name-part-type="species" reg="lanzhouensis">lanzhouensis</tp:taxon-name-part>
              <object-id xmlns:xlink="http://www.w3.org/1999/xlink" content-type="ipni" xlink:type="simple">urn:lsid:ipni.org:names:77362013-1</object-id>
            </tp:taxon-name><tp:taxon-authority>Shun Liu &amp; Yu J. Wang</tp:taxon-authority><tp:taxon-status xmlns:xlink="http://www.w3.org/1999/xlink" xlink:type="simple">sp. nov.</tp:taxon-status><xref ref-type="fig" rid="F1">Figs 1</xref><xref ref-type="fig" rid="F2">, 2</xref></tp:nomenclature><tp:treatment-sec sec-type="material" id="SECID0EUBAI"><title>Type.</title><p>China • Gansu: Lanzhou, <named-content xmlns:xlink="http://www.w3.org/1999/xlink" content-type="dwc:verbatimCoordinates" xlink:type="simple"><named-content content-type="geo-json" specific-use="{&#34;type&#34;:&#34;Point&#34;,&#34;coordinates&#34;:[102.994549,36.810001]}" id="NCID0E4BAI" xlink:type="simple">36.810001°N, 102.994549°E</named-content></named-content>, 3012 m elev., May thirtieth, 2022, Y. J. Wang <italic>WYJ201904293</italic> (Holotype, LZU!; Isotypes, LZU!), Figs <xref ref-type="fig" rid="F1">1</xref>, <xref ref-type="fig" rid="F2">2</xref>.</p></tp:treatment-sec><tp:treatment-sec sec-type="description" id="SECID0EMCAI"><title>Description.</title><p>Shrub erect, up to 2 m tall. Stems cylindrical, branched. Branches solid with white pith. Petiole 1.5–2.5 cm long, inconspicuously pubescent. Leaves opposite, leaf blade narrowly lanceolate, stiffly papery, 2–4 cm × 0.5–0.8 cm, hairy, narrow, margin with irregular undulations, entire, apex tapering. Inflorescence thyrsoid, axillary, cymes opposite and reduced to paired flowers, pedunculate with a pair of bracts and 2 pairs of bracteoles; bracts long, ca. 4.5 mm × 0.5 mm, bracteoles wide and short, ca. 0.5 mm × 0.5 mm. Paired flowers with free ovaries. Pedicels 1.5–2.5 cm long, Calyx 5-lobed, with sparse glandular hair. Corolla bilabiate, yellow-green at the beginning, turns into reddish-purple after anthesis, ca. 1.4 × 0.5 cm; tube shallowly to deeply gibbous toward base, outside sparsely spreading hairy, inside puberulent; lower lip slightly recurved; upper lip 4-lobed to middle. Stamens subequaling corolla, filaments pubescent. Ovary inferior, locules 2; style ca. 1.1 cm long, slender, hairy; stigmas capitate. Fruit a berry, round, green, turns red when mature, ca. 0.6 cm in diameter.</p><p><italic><tp:taxon-name><tp:taxon-name-part taxon-name-part-type="genus" reg="Lonicera">L.</tp:taxon-name-part><tp:taxon-name-part taxon-name-part-type="species" reg="lanzhouensis">lanzhouensis</tp:taxon-name-part></tp:taxon-name></italic> is morphologically most similar to <italic><tp:taxon-name><tp:taxon-name-part taxon-name-part-type="genus" reg="Lonicera">L.</tp:taxon-name-part><tp:taxon-name-part taxon-name-part-type="species" reg="webbiana">webbiana</tp:taxon-name-part></tp:taxon-name></italic> and can be readily distinguished from it by having narrow leaves, yellow-green flowers at the beginning and reddish-purple when mature, and long involucrate bracts. In contrast, <italic><tp:taxon-name><tp:taxon-name-part taxon-name-part-type="genus" reg="Lonicera">L.</tp:taxon-name-part><tp:taxon-name-part taxon-name-part-type="species" reg="webbiana">webbiana</tp:taxon-name-part></tp:taxon-name></italic> has ovate-elliptic to ovate-lanceolate leaves, red flowers and short involucrate bracts.</p></tp:treatment-sec><tp:treatment-sec sec-type="phenology" id="SECID0EUDAI"><title>Phenology.</title><p>Flowering: May to June, Fruiting: June.</p></tp:treatment-sec><tp:treatment-sec sec-type="distribution" id="SECID0EZDAI"><title>Distribution and habitat.</title><p><italic><tp:taxon-name><tp:taxon-name-part taxon-name-part-type="genus" reg="Lonicera">L.</tp:taxon-name-part><tp:taxon-name-part taxon-name-part-type="species" reg="lanzhouensis">lanzhouensis</tp:taxon-name-part></tp:taxon-name></italic> is found only in Lanzhou, Gansu, China with a population of about 500 individuals. It grows in a spruce forest at elevation of 2870–3300 m.</p></tp:treatment-sec><tp:treatment-sec sec-type="material" id="SECID0EKEAI"><title>Additional specimens examined.</title><p>China • Gansu: Lanzhou City, Yongdeng County, <named-content xmlns:xlink="http://www.w3.org/1999/xlink" content-type="dwc:verbatimCoordinates" xlink:type="simple"><named-content content-type="geo-json" specific-use="{&#34;type&#34;:&#34;Point&#34;,&#34;coordinates&#34;:[102.620805,36.719479]}" id="NCID0ETEAI" xlink:type="simple">36.719479°N, 102.620805°E</named-content></named-content>, 3271 m elev., June 27<sup>th</sup>, 2018, Y. J. Wang <italic>WYJ201904106</italic> (LZU!); • <named-content xmlns:xlink="http://www.w3.org/1999/xlink" content-type="dwc:verbatimCoordinates" xlink:type="simple"><named-content content-type="geo-json" specific-use="{&#34;type&#34;:&#34;Point&#34;,&#34;coordinates&#34;:[102.631604,36.712555]}" id="NCID0E6EAI" xlink:type="simple">36.712555°N, 102.631604°E</named-content></named-content>, 3254 m elev., June 27<sup>th</sup>, 2018, Y. J. Wang <italic>WYJ201904107</italic> (LZU!); • <named-content xmlns:xlink="http://www.w3.org/1999/xlink" content-type="dwc:verbatimCoordinates" xlink:type="simple"><named-content content-type="geo-json" specific-use="{&#34;type&#34;:&#34;Point&#34;,&#34;coordinates&#34;:[102.994549,36.810001]}" id="NCID0ELFAI" xlink:type="simple">36.810001°N, 102.994549°E</named-content></named-content>, 3012 m elev., July 1<sup>st</sup>, 2018, Y. J. Wang <italic>WYJ201904108</italic> (LZU!); • <named-content xmlns:xlink="http://www.w3.org/1999/xlink" content-type="dwc:verbatimCoordinates" xlink:type="simple"><named-content content-type="geo-json" specific-use="{&#34;type&#34;:&#34;Point&#34;,&#34;coordinates&#34;:[102.603234,36.726978]}" id="NCID0EXFAI" xlink:type="simple">36.726978°N, 102.603234°E</named-content></named-content>, 3300 m elev., July 12<sup>th</sup>, 2018, Y. J. Wang <italic>WYJ201904287</italic> (LZU!); • <named-content xmlns:xlink="http://www.w3.org/1999/xlink" content-type="dwc:verbatimCoordinates" xlink:type="simple"><named-content content-type="geo-json" specific-use="{&#34;type&#34;:&#34;Point&#34;,&#34;coordinates&#34;:[102.605435,36.727188]}" id="NCID0EDGAI" xlink:type="simple">36.727188°N, 102.605435°E</named-content></named-content>, 3211 m elev., July 12<sup>th</sup>, 2018, Y. J. Wang <italic>WYJ201904288</italic> (LZU!); • <named-content xmlns:xlink="http://www.w3.org/1999/xlink" content-type="dwc:verbatimCoordinates" xlink:type="simple"><named-content content-type="geo-json" specific-use="{&#34;type&#34;:&#34;Point&#34;,&#34;coordinates&#34;:[102.621335,36.719200]}" id="NCID0EPGAI" xlink:type="simple">36.7192°N, 102.621335°E</named-content></named-content>, 3005 m elev., July 13<sup>th</sup>, 2018, Y. J. Wang <italic>WYJ201904289</italic> (LZU!); • <named-content xmlns:xlink="http://www.w3.org/1999/xlink" content-type="dwc:verbatimCoordinates" xlink:type="simple"><named-content content-type="geo-json" specific-use="{&#34;type&#34;:&#34;Point&#34;,&#34;coordinates&#34;:[102.634037,36.710396]}" id="NCID0E2GAI" xlink:type="simple">36.710396°N, 102.634037°E</named-content></named-content>, 2907 m elev., July 13<sup>th</sup>, 2018, Y. J. Wang <italic>WYJ201904290</italic> (LZU!); • <named-content xmlns:xlink="http://www.w3.org/1999/xlink" content-type="dwc:verbatimCoordinates" xlink:type="simple"><named-content content-type="geo-json" specific-use="{&#34;type&#34;:&#34;Point&#34;,&#34;coordinates&#34;:[102.635953,36.707924]}" id="NCID0EHHAI" xlink:type="simple">36.707924°N, 102.635953°E</named-content></named-content>, 2878 m elev., July 13<sup>th</sup>, 2018, Y. J. Wang <italic>WYJ201904291</italic> (LZU!); • <named-content xmlns:xlink="http://www.w3.org/1999/xlink" content-type="dwc:verbatimCoordinates" xlink:type="simple"><named-content content-type="geo-json" specific-use="{&#34;type&#34;:&#34;Point&#34;,&#34;coordinates&#34;:[102.698808,36.707694]}" id="NCID0ETHAI" xlink:type="simple">36.707694°N,102.698808°E</named-content></named-content>, 3297 m elev., August 19<sup>th</sup>, 2019, Y. J. Wang <italic>WYJ201904292</italic> (LZU!).</p></tp:treatment-sec><tp:treatment-sec sec-type="Chinese name" id="SECID0E3HAI"><title>Chinese name.</title><p>Lanzhou rendong (兰州忍冬).</p></tp:treatment-sec><tp:treatment-sec sec-type="etymology" id="SECID0EBIAI"><title>Etymology.</title><p>The specific epithet indicates its type locality, Lanzhou City, Gansu Province, China.</p></tp:treatment-sec><tp:treatment-sec><!--Section generated to contain objects referenced in tp:taxon-treatment.--><fig id="F1" position="float" orientation="portrait"><object-id xmlns:xlink="http://www.w3.org/1999/xlink" content-type="doi" xlink:type="simple">10.3897/phytokeys.256.142365.figure1</object-id><object-id xmlns:xlink="http://www.w3.org/1999/xlink" content-type="arpha" xlink:type="simple">EF005A05-96C0-5FAE-8E3D-31176352292C</object-id><label>Figure 1.</label><caption><p><italic><tp:taxon-name><tp:taxon-name-part taxon-name-part-type="genus" reg="Lonicera">Lonicera</tp:taxon-name-part><tp:taxon-name-part taxon-name-part-type="species" reg="lanzhouensis">lanzhouensis</tp:taxon-name-part></tp:taxon-name></italic><bold>A</bold> habitat <bold>B</bold> whole individual <bold>C</bold> adaxial surface of leaf <bold>D</bold> abaxial surface of leaf <bold>E</bold> corolla at different stages <bold>F</bold> fruit.</p></caption><graphic xmlns:xlink="http://www.w3.org/1999/xlink" xlink:href="phytokeys-256-083_article-142365__-g001.jpg" position="float" orientation="portrait" xlink:type="simple" id="oo_1333228.jpg"><uri content-type="original_file" xlink:type="simple">https://binary.pensoft.net/fig/1333228</uri></graphic></fig><fig id="F2" position="float" orientation="portrait"><object-id xmlns:xlink="http://www.w3.org/1999/xlink" content-type="doi" xlink:type="simple">10.3897/phytokeys.256.142365.figure2</object-id><object-id xmlns:xlink="http://www.w3.org/1999/xlink" content-type="arpha" xlink:type="simple">38B99460-444B-5A38-909D-91C52EBF1736</object-id><label>Figure 2.</label><caption><p>The comparison of involucral bracts between <italic><tp:taxon-name><tp:taxon-name-part taxon-name-part-type="genus" reg="Lonicera">L.</tp:taxon-name-part><tp:taxon-name-part taxon-name-part-type="species" reg="lanzhouensis">lanzhouensis</tp:taxon-name-part></tp:taxon-name></italic> (Left) and <italic><tp:taxon-name><tp:taxon-name-part taxon-name-part-type="genus" reg="Lonicera">L.</tp:taxon-name-part><tp:taxon-name-part taxon-name-part-type="species" reg="webbiana">webbiana</tp:taxon-name-part></tp:taxon-name></italic> (Right).</p></caption><graphic xmlns:xlink="http://www.w3.org/1999/xlink" xlink:href="phytokeys-256-083_article-142365__-g002.jpg" position="float" orientation="portrait" xlink:type="simple" id="oo_1333229.jpg"><uri content-type="original_file" xlink:type="simple">https://binary.pensoft.net/fig/1333229</uri></graphic></fig></tp:treatment-sec></tp:taxon-treatment>
